# Supplementary material for: Dietary Isoleucine and Valine: Effects on Lipid Metabolism and Ureagenesis in Pigs Fed with Protein Restricted Diets
Source: Metabolites. 2023 Jan 5;13(1):89. doi: 10.3390/metabo13010089 (PMC9861042; doi:10.3390/metabo13010089)
Supplement: Supplementary file 1 [file metabolites-13-00089-s001.zip]

Archive with 1 entries (1 files):
- metabolites-2089730-supplementary.pdf
